# Supplementary material for: A Transcriptional Analysis of Cattle Immune Cells Reveals a Central Role of Type 1 Interferon in the In Vitro Innate Immune Response against Mycobacterium bovis
Source: Pathogens. 2023 Sep 14;12(9):1159. doi: 10.3390/pathogens12091159 (PMC10536033; doi:10.3390/pathogens12091159)
Supplement: Supplementary file 1 [file pathogens-12-01159-s001.zip]

Archive with 3 entries (3 files):
- Supplementary material.pdf
- Table 1S.pdf
- Table S2.xlsx
